# Supplementary material for: Characterization of Abscisic Acid and Ethylene in Regulating the White Blush in Fresh-Cut Carrots
Source: Int J Mol Sci. 2022 Oct 24;23(21):12788. doi: 10.3390/ijms232112788 (PMC9654873; doi:10.3390/ijms232112788)
Supplement: Supplementary file 1 [file ijms-23-12788-s001.zip]

Archive with 1 entries (1 files):
- ijms-1916454-supplementary.pdf
